# Supplementary material for: Machine Learning-Based Plasma Metabolomics in Liraglutide-Treated Type 2 Diabetes Mellitus Patients and Diet-Induced Obese Mice
Source: Metabolites. 2024 Sep 2;14(9):483. doi: 10.3390/metabo14090483 (PMC11434292; doi:10.3390/metabo14090483)
Supplement: Supplementary file 1 [file metabolites-14-00483-s001.zip]

Archive with 1 entries (1 files):
- Park et al_Supplementary materials.pdf
